# Supplementary material for: Horizontal transmission and recombination of Wolbachia in the butterfly tribe Aeromachini Tutt, 1906 (Lepidoptera: Hesperiidae)
Source: G3 (Bethesda). 2021 Jul 1;11(9):jkab221. doi: 10.1093/g3journal/jkab221 (PMC8496314; doi:10.1093/g3journal/jkab221)
Supplement: jkab221_Supplementary_Data [file jkab221_supplementary_data.zip]

Archive with 7 entries (6 files):
- jkab221-suppl_data/
- jkab221-suppl_data/GENETICS-G3-2021-402635-s01.tif
- jkab221-suppl_data/GENETICS-G3-2021-402635-s02.tif
- jkab221-suppl_data/GENETICS-G3-2021-402635-s03.xls
- jkab221-suppl_data/GENETICS-G3-2021-402635-s04.doc
- jkab221-suppl_data/GENETICS-G3-2021-402635-s05.xls
- jkab221-suppl_data/GENETICS-G3-2021-402635-s06.docx
