# Supplementary material for: Horizontal transmission and recombination of Wolbachia in the butterfly tribe Aeromachini Tutt, 1906 (Lepidoptera: Hesperiidae)
Source: G3 (Bethesda). 2021 Jul 1;11(9):jkab221. doi: 10.1093/g3journal/jkab221 (PMC8496314; doi:10.1093/g3journal/jkab221)
Supplement: jkab221_Supplementary_Data [file jkab221_supplementary_data.zip › jkab221-suppl_data/GENETICS-G3-2021-402635-s03.xls]

## Sheet: Sheet1
Table S1 Information on specimens used in this study
Species/Specimen ID	Sex	Locality	Coordinate	Date	Accession number					Infection status	MLST					wsp	Supergroup
					COI*	COII*	V4*	V7*	D3*		hcpA	fbpA	coxA	ftsZ	gatB
Ampittia dioscorides1	♂	Songjiang, Shanghai	N 31°02’；E 121°13’	20150713	MK344780	MK344911	MK345029	MK345158	MK345289
Ampittia dioscorides2	♀	Zhenjiang, Jiangsu Province	N 32°14’；E 119°27’	20180601	MK344781	MK344912	MK345030	MK345159	MK345290	wDio	MT935986	MT936063	MT935994	MT936084	MT936042	MT936026	B
Ampittia dioscorides3	♂	Zhenjiang, Jiangsu Province	N 32°14’；E 119°27’	20180601	MK344782	MK344913	MK345031	MK345160	MK345291	wDio	MT935986	MT936063	MT935994	MT936084	MT936042	MT936026	B
Ampittia virgata 1	♂	Wuyishan, Fujian Province	N 27°26’；E 118°01’	20120512	MK344783	MK344914	MK345032	MK345161	MK345292
Ampittia virgata 2	♂	Taishun, Zhejiang Province	N 27°34’；E 119°42’	20120505	MK344784	MK344915	MK345033	MK345162	MK345293	wVir	MT935987	MT936057	MT936011	MT936079	MT936041	MT936027	B
Ampittia virgata 3	♂	Wuyishan, Fujian Province	N 27°26’；E 118°01’	20120512	MK344785	MK344916	MK345034	MK345163	MK345294
Ampittia trimacula 1	♂	Baoxing, Sichuan Province	N 30°13'；E 102°28'	200907	MK344786	MK344917	MK345035	MK345164	MK345295
Ampittia subvittatus 1	♂	Motuo, Xizang Autonomous Region	N 29°13'；E 95°16'	20110805	MK344879	MK345001	MK345126	MK345257	MK345388
Ampittia subvittatus 2	♂	Hekou, Yunnan Province	N 22°32'；E 103°58'	20141005	MK344880	MK345002	MK345127	MK345258	MK345389
Ampittia subvittatus 3	♂	Hekou, Yunnan Province	N 22°32'；E 103°58'	20161022	MK344881	MK345003	MK345128	MK345259	MK345390
Aeromachus catocyanea 1	♂	Shizong, Yunnan Province	N 24°49'；E 103°59'	20150803	MK344787	MK344918	MK345036	MK345165	MK345296
Aeromachus catocyanea 2	♂	Baoxing, Sichuan Province	N 30°13'；E 102°28'	201507	MK344788	MK344919	MK345037	MK345166	MK345297
Aeromachus inachus 1	♂	Moganshan, Zhejiang Province	N 30°32'；E 119°59'	20150928	MK344789	MK344920	MK345038	MK345167	MK345298	wIna	MT935976	MT936061	MT935995	MT936067	MT936030	MT936013	B
Aeromachus inachus 2	♂	Moganshan, Zhejiang Province	N 30°32'；E 119°59'	20150928	MK344790	MK344921	MK345039	MK345168	MK345299
Aeromachus inachus 3	♂	Zhenjiang, Jiangsu Province	N 32°14’；E 119°27’	20180601	MK344791	MK344922	MK345040	MK345169	MK345300	wIna	MT935976	MT936061	MT935995	MT936067	MT936030	MT936013	B
Aeromachus kali 1	♂	Jinxiu, Guangxi Province	N 23°34'；E 110°04'	20110714	MK344792	MK344923	MK345041	MK345170	MK345301
Aeromachus kali 2	♂	Gongshan, Yunnan Province	N 27°44'；E 98°40'	20090526	MK344793	MK344924	MK345042	MK345171	MK345302
Aeromachus stigmatus 1	♂	Yingjiang, Yunnan Province	N 24°42'；E 97°40'	20130518	MK344794	MK344925	MK345043	MK345172	MK345303
Aeromachus stigmatus 2	♂	Chayu, Xizang Province	N 28°40'；E 97°28'	20100829	MK344795	MK344926	MK345044	MK345173	MK345304
Aeromachus jhora 1	♀	Mengla, Yunnan Province	N 22°15'；E 102°28'	20160508	MK344796	MK344927	MK345045	MK345174	MK345305
Aeromachus jhora 2	♂	Mangshi, Yunnan Province	N 24°33'；E 95°35'	20150422	MK344797	MK344928	MK345046	MK345175	MK345306	wJho	MT935977	MT936049	MT936003	MT936074	MT936031	MT936014	B
Aeromachus jhora 3	♂	Mengla, Yunnan Province	N 22°15'；E 102°28'	20110104	MK344798	MK344929	MK345047	MK345176	MK345307	wJho	MT935977	MT936049	MT936003	MT936074	MT936031	MT936014	B
Aeromachus jhora 4	♀	Mengla, Yunnan Province	N 22°15'；E 102°28'	20130312	MK344799	MK344930	MK345048	MK345177	MK345308
Aeromachus piceus 1	♂	Baoxing, Sichuan Province	N 30°13'；E 102°28'	201507	MK344800	MK344931	MK345049	MK345178	MK345309
Aeromachus piceus 2	♂	Baoxing, Sichuan Province	N 30°13'；E 102°28'	200907	MK344801	MK344932	MK345050	MK345179	MK345310	wPic	MT935975	MT936048	MT936005	MT936069	MT936029	—	B
Aeromachus piceus 3	♂	Baoxing, Sichuan Province	N 30°13'；E 102°28'	200907	MK344802	MK344933	MK345051	MK345180	MK345311
Aeromachus propinquus 1	♂	Kunming, Yunnan Province	N 25°05'；E 102°51'	20130713	MK344803	MK344934	MK345052	MK345181	MK345312
Aeromachus propinquus 2	♂	Shigu, Yunnan Province	N 26°53'；E 99°51'	20160813	MK344804	MK344935	MK345053	MK345182	MK345313
Aeromachus propinquus 3	♂	Kunming, Yunnan Province	N 25°05'；E 102°51'	20130713	MK344805	MK344936	MK345054	MK345183	MK345314	wJho	MT935977	MT936049	MT936003	MT936074	MT936031	MT936014	B
Aeromachus nanus 1	♂	Lin'an, Zhejiang Province	N 30°11’；E 119°15’	20100529	MK344806	MK344937	MK345055	MK345184	MK345315
Aeromachus nanus 2	♀	Lin'an, Zhejiang Province	N 30°11’；E 119°15’	20100601	MK344807	MK344938	MK345056	MK345185	MK345316
Aeromachus nanus 3	♂	Lin'an, Zhejiang Province	N 30°11’；E 119°15’	20100529	MK344808	MK344939	MK345057	MK345186	MK345317
Aeromachus dalailama 1	♀	Baoxing, Sichuan Province	N 30°13'；E 102°28'	20150715	MK344809	MK344940	MK345058	MK345187	MK345318
Aeromachus dalailama 2	♂	Baoxing, Sichuan Province	N 30°13'；E 102°28'	20150720	MK344810	MK344941	MK345059	MK345188	MK345319
Aeromachus dalailama 3	♂	Baoxing, Sichuan Province	N 30°13'；E 102°28'	20150720	MK344811	MK344942	MK345060	MK345189	MK345320
Aeromachus dalailama 4	♂	Lin'an, Zhejiang Province	N 30°11’；E 119°15’	20140612	MK344812	MK344943	MK345061	MK345190	MK345321
Aeromachus dalailama 5	♀	Lin'an, Zhejiang Province	N 30°11’；E 119°15’	20140612	MK344813	MK344944	MK345062	MK345191	MK345322
Onryza maga 1	♂	Maoershan, Guangxi Province	N 25°29'；E 110°00'	20120725	MK344814	MK344945	MK345063	MK345192	MK345323	wMag	MT935985	MT936055	MT936010	MT936071	MT936040	MT936017	B
Onryza maga 2	♀	Wuyishan, Fujian Province	N 27°26’；E 118°01’	20160830	MK344815	MK344946	MK345064	MK345193	MK345324
Onryza maga 3	♂	Maoershan, Guangxi Province	N 25°29'；E 110°00'	20120725	MK344816	MK344947	MK345065	MK345194	MK345325
Onryza maga 4	♀	Lin'an, Zhejiang Province	N 30°11’；E 119°15’	20110628	MK344817	MK344948	MK345066	MK345195	MK345326
Onryza maga 5	♀	Lin'an, Zhejiang Province	N 30°11’；E 119°15’	20110628	MK344818	MK344949	MK345067	MK345196	MK345327	wMag	MT935985	MT936055	MT936010	MT936071	MT936040	MT936017	B
Onryza maga 6	♀	Hualian, Taiwan Province	N 23°59’；E 121°36’	20070704	MK344819	MK344950	MK345068	MK345197	MK345328
Onryza maga 7	♀	Hualian, Taiwan Province	N 23°59’；E 121°36’	20070705	MK344820	MK344951	MK345069	MK345198	MK345329
Onryza pesudomaga 1	♂	Lin'an, Zhejiang Province	N 30°11’；E 119°15’	20140613	MK344821	MK344952	MK345070	MK345199	MK345330
Onryza pesudomaga 2	♂	Qingliangfeng, Zhejiang Province	N 30°35’；E 118°31’	20140614	MK344822	MK344953	MK345071	MK345200	MK345331	wPes	MT935992	MT936056	MT936012	MT936081	MT936043	MT936018	B
Onryza pesudomaga 3	♂	Qingliangfeng, Zhejiang Province	N 30°35’；E 118°31’	20140614	MK344823	MK344954	MK345072	MK345201	MK345332
Halpe dizangpusa 1	♀	Wuyishan, Fujian Province	N 27°26’；E 118°01’	20160830	MK344835	MK344964	MK345082	MK345213	MK345343	wDiz	MT935983	MT936064	MT936002	MT936082	MT936038	MT936015	A
Halpe dizangpusa 2	♂	Ningbo, Zhejiang Province	N 29°31’；E 121°19’	20180525	MK344836	MK344965	MK345083	MK345214	MK345344	wDiz	MT935983	MT936064	MT936002	MT936082	MT936038	MT936015	A
Halpe dizangpusa 3	♂	Ningbo, Zhejiang Province	N 29°31’；E 121°19’	20180525	MK344837	MK344966	MK345084	MK345215	MK345345	wDiz	MT935983	MT936064	MT936002	MT936082	MT936038	MT936015	A
Halpe paupera 1	♀	Lingui, Guangxi Province	N 25°08'；E 110°07'	20110713	MK344824	MK344955	MK345073	MK345202	MK345333
Halpe gamma 1	♂	Baoxing, Sichuan Province	N 30°13'；E 102°28'	201507	MK344825	MK344956	MK345074	MK345203	MK345334
Halpe gamma 2	♀	Taibei, Taiwan Province	N 25°05’；E 121°30’	20110920	MK344826	MK344957	MK345075	MK345204	MK345335
Halpe gamma 3	♂	Baoxing, Sichuan Province	N 30°13'；E 102°28'	200906	MK344827	MK344958	MK345076	MK345205	MK345336
Halpe nephele 1	♂	Baoxing, Sichuan Province	N 30°13'；E 102°28'	200906	MK344828	MK344959	MK345077	MK345206	MK345337
Halpe nephele 2	♂	Baoxing, Sichuan Province	N 30°13'；E 102°28'	200906	MK344829	MK344960	MK345078	MK345207	MK345338
Halpe knyvetti 1	♂	Motuo, Xizang Autonomous Region	N 29°13'；E 95°16'	20140728	MK344838	—	—	MK345216	MK345347	wKny	MT935984	MT936054	MT936008	MT936070	MT936039	MT936016	B
Halpe knyvetti 2	♂	Motuo, Xizang Autonomous Region	N 29°13'；E 95°16'	20130725	MK344839	—	—	MK345217	MK345348
Pedesta submacula 1	♀	Wuyishan, Fujian Province	N 27°26’；E 118°01’	20120512	MK344840	MK344969	MK345087	MK345218	MK345349
Pedesta submacula 2	♀	Lin'an, Zhejiang Province	N 30°11’；E 119°15’	20130810	MK344841	MK344970	MK345088	MK345219	MK345350
Pedesta submacula 3	♂	Wuyishan, Fujian Province	N 27°26’；E 118°01’	20120512	MK344842	MK344971	MK345089	MK345220	MK345351
Pedesta submacula 4	♂	Lin'an, Zhejiang Province	N 30°11’；E 119°15’	20130810	MK344843	MK344972	MK345090	MK345221	MK345352
Pedesta submacula 5	♂	Lin'an, Zhejiang Province	N 30°11’；E 119°15’	20100617	MK344844	MK344973	MK345091	MK345222	MK345353
Pedesta submacula 6	♀	Lin'an, Zhejiang Province	N 30°11’；E 119°15’	20100603	MK344845	MK344974	MK345092	MK345223	MK345354
Pedesta submacula 7	♂	Baoji, Shanxi Province	N 34°22’；E 119°15’	20100727	MK344846	MK344975	MK345093	MK345224	MK345355
Pedesta maculata 1	♂	Jinxiu, Guangxi Province	N 23°34'；E 110°04'	20110708	MK344847	—	MK345094	MK345225	MK345356
Pedesta maculata 2	♂	Jinxiu, Guangxi Province	N 23°34'；E 110°04'	20110723	MK344848	—	MK345095	MK345226	MK345357
Pedesta bivitta 1	♂	Yulong, Yunnan Province	N 26°53’；E 100°03’	20140531	MK344849	MK344976	MK345096	MK345227	MK345358
Pedesta bivitta 2	♂	Yulong, Yunnan Province	N 26°53’；E 100°03’	20140614	MK344850	MK344977	MK345097	MK345228	MK345359	wJho	MT935977	MT936049	MT936003	MT936074	MT936031	MT936014	B
Pedesta bivitta 3	♂	Yulong, Yunnan Province	N 26°53’；E 100°03’	20140614	MK344851	MK344978	MK345098	MK345229	MK345360
Pedesta baileyi 1	♂	Tengchong, Yunnan Province	N 25°11’；E 98°27’	20130426	MK344852	MK344979	MK345099	MK345230	MK345361	wBai	MT935979	MT936051	MT936006	MT936076	MT936033	MT936021	B
Pedesta baileyi 2	♀	Motuo, Xizang Autonomous Region	N 29°13'；E 95°16'	20130811	MK344853	MK344980	MK345100	MK345231	MK345362
Pedesta masuriensis 1	♂	Gongshan, Yunnan Province	N 27°44'；E 98°40'	20090607	MK344854	MK344981	MK345101	MK345232	MK345363
Pedesta masuriensis 2	♂	Gongshan, Yunnan Province	N 27°44'；E 98°40'	20090526	MK344855	MK344982	MK345102	MK345233	MK345364
Pedesta blanchardii 1	♂	Baoxing, Sichuan Province	N 30°13'；E 102°28'	201507	MK344856	MK344983	MK345103	MK345234	MK345365
Pedesta blanchardii 2	♂	Erlangshan, Sichuan Province	N 29°30’；E 102°15’	20120713	MK344857	MK344984	MK345104	MK345235	MK345366
Pedesta yingqii 1	♂	Baoji, Shanxi Province	N 34°22’；E 119°15’	20090603	MK344858	—	MK345105	MK345236	MK345367	wYin	MT935991	MT936053	MT936007	MT936073	MT936036	—	B
Pedesta latris 1	♂	Kunming, Yunnan Province	N 25°05'；E 102°51'	20150603	MK344859	MK344985	MK345106	MK345237	MK345368
Pedesta latris 2	♂	Yanling, Hunan Province	N 26°26'；E 113°46'	20160613	MK344860	MK344986	MK345107	MK345238	MK345369	wLat	MT935978	MT936050	MT936001	MT936072	MT936032	MT936022	B
Pedesta latris 3	♂	Hutiaoxia, Yunnan Province	N 27°17'；E 100°10'	20140602	MK344861	MK344987	MK345108	MK345239	MK345370
Pedesta latris 4	♂	Hutiaoxia, Yunnan Province	N 27°17'；E 100°10'	20140602	MK344862	MK344988	MK345109	MK345240	MK345371
Pedesta latris 5	♂	Baoxing, Sichuan Province	N 30°13'；E 102°28'	201506	MK344863	MK344989	MK345110	MK345241	MK345372
Pedesta xiaoqingae 1	♂	Jinxiu, Guangxi Province	N 23°34'；E 110°04'	20110713	MK344864	—	MK345111	MK345242	MK345373
Pedesta kuata 1	♂	Gutianshan, Zhejiang Province	N 29°05'；E 108°03'	20130617	MK344865	MK344990	MK345112	MK345243	MK345374	wKua	MT935981	MT936066	MT935998	MT936080	MT936037	MT936023	A
Pedesta kuata 2	♂	Qingliangfeng, Zhejiang Province	N 30°35’；E 118°31’	20120709	MK344866	MK344991	MK345113	MK345244	MK345375
Pedesta kuata 3	♂	Gutianshan, Zhejiang Province	N 29°05'；E 108°03'	20130617	MK344867	MK344992	MK345114	MK345245	MK345376
Pedesta kuata 4	♂	Lin'an, Zhejiang Province	N 30°11’；E 119°15’	20100617	MK344868	MK344993	MK345115	MK345246	MK345377	wKua	MT935981	MT936066	MT935998	MT936080	MT936037	MT936023	A
Pedesta kuata 5	♂	Qingliangfeng, Zhejiang Province	N 30°35’；E 118°31’	20120709	MK344869	MK344994	MK345116	MK345247	MK345378	wKua	MT935981	MT936066	MT935998	MT936080	MT936037	MT936023	A
Pedesta zinnia 1	♀	Xianggelila, Yunnan Province	N 27°49’；E 99°43’	20090614	MK344870	—	MK345117	MK345248	MK345379
Pedesta hyrie 1	♂	Motuo, Xizang Autonomous Region	N 29°13'；E 95°16'	20130813	MK344871	—	MK345118	MK345249	MK345380	wHyr	MT935980	MT936052	MT935997	MT936077	MT936034	MT936024	B
Pedesta luanchuanensis 1	♂	Taishun, Zhejiang Province	N 27°34’；E 119°43’	20180616	MK344872	MK344995	MK345119	MK345250	MK345381	wLua	MT935981	MT936062	MT935996	MT936083	MT936035	MT936025	B
Pedesta fusca 1	♂	Nanling, Guangdong Province	N 25°35’；E 111°43’	20140615	MK344873	MK344996	MK345120	MK345251	MK345382
Pedesta fusca 2	♂	Nanling, Guangdong Province	N 25°35’；E 111°43’	20130704	MK344874	MK344997	MK345121	MK345252	MK345383
Pedesta fusca 3	♂	Tengchong, Yunnan Province	N 25°11’；E 98°27’	20160808	MK344875	MK344998	MK345122	MK345253	MK345384
Pedesta fusca 4	♂	Ningshan, Shanxi Province	N 33°31’；E 108°07’	20160610	MK344876	MK344999	MK345123	MK345254	MK345385
Pedesta fusca 5	♂	Kang County, Gansu Province	N 33°23’；E 105°37’	20160608	MK344877	MK345000	MK345124	MK345255	MK345386
Parasovia perbella 1	♂	Nanling, Guangdong Province	N 25°35’；E 111°43’	20100612	MK344878	—	MK345125	MK345256	MK345387
Pithauria murdava 1	♂	Yuanjiang, Yunnan Province	N 23°22’；E 102°07’	20100907	MK344882	MK345004	MK345129	MK345260	MK345391
Pithauria murdava 2	♂	Yuanjiang, Yunnan Province	N 23°22’；E 102°07’	20100710	MK344883	MK345005	MK345130	MK345261	MK345392
Pithauria linus 1	♂	Baoxing, Sichuan Province	N 30°13'；E 102°28'	201507	MK344884	MK345006	MK345131	MK345262	MK345393	wLin	MT935989	MT936058	MT936009	MT936078	MT936045	MT936019	B
Pithauria linus 2	♂	Lushan, Sichuan Province	N 30°10’；E 102°49’	20150718	MK344885	MK345007	MK345132	MK345263	MK345394
Pithauria linus 3	♂	Jinxiu, Guangxi Province	N 23°34'；E 110°04'	20110729	MK344886	MK345008	MK345133	MK345264	MK345395
Pithauria stramineipennis 1	♂	Jinghong, Yunnan Province	N 22°02’；E 100°47’	20170930	MK344887	MK345009	MK345134	MK345265	MK345396	wStr	MT935988	MT936065	MT935999	MT936085	MT936044	MT936020	A
Pithauria stramineipennis 2	♂	Jinghong, Yunnan Province	N 22°02’；E 100°47’	20170930	MK344888	MK345010	MK345135	MK345266	MK345397	wStr	MT935988	MT936065	MT935999	MT936085	MT936044	MT936020	A
Sebastonyma dolopia 1	♂	Dulongjiang, Yunnan Province	N 27°46’；E 98°37’	20150723	MK344889	MK345011	MK345136	MK345267	MK345398	wDol	MT935990	MT936059	MT936004	MT936068	MT936046	MT936028	B
Sebastonyma dolopia 2	♂	Motuo, Xizang Autonomous Region	N 29°13'；E 95°16'	20140724	MK344890	MK345012	MK345137	MK345268	MK345399	wDol	MT935990	MT936059	MT936004	MT936068	MT936046	MT936028	B
Sebastonyma dolopia 3	♂	Dulongjiang, Yunnan Province	N 27°46’；E 98°37’	20150723	MK344891	MK345013	MK345138	MK345269	MK345400
Halpemorpha eminens 1	♂	Nanling, Guangdong Province	N 25°35’；E 111°43’	20100710	MK344892	—	MK345139	MK345270	MK345401
Sovia subflava 1	♂	Weixi, Yunnan Province	N 27°08’；E 98°46’	20160720	MK344893	MK345014	MK345140	MK345271	MK345402	wSub	MT935993	MT936060	MT936000	MT936075	MT936047	—	B
Sovia grahami 1	♂	Cuona, Xizang Autonomous Region	N 32°01’；E 90°28’	20100817	MK344894	—	MK345141	MK345272	MK345403
Sovia grahami 2	♂	Cuona, Xizang Autonomous Region	N 32°01’；E 90°28’	20100818	MK344895	—	MK345142	MK345273	MK345404
Sovia fangi 1	♂	Weixi, Yunnan Province	N 27°08’；E 98°46’	20100709	MK344896	MK345015	MK345143	MK345274	MK345405
Sovia fangi 2	♂	Weixi, Yunnan Province	N 27°08’；E 98°46’	20100709	MK344897	MK345016	MK345144	MK345275	MK345406
Sovia separata 1	♂	Motuo, Xizang Autonomous Region	N 29°13'；E 95°16'	20130723	MK344898	MK345017	MK345145	MK345276	MK345407
Sovia separata 2	♂	Dulongjiang, Yunnan Province	N 27°46’；E 98°37’	20150716	MK344899	MK345018	MK345146	MK345277	MK345408
Sovia separata 3	♂	Motuo, Xizang Autonomous Region	N 29°13'；E 95°16'	20130727	MK344900	MK345019	MK345147	MK345278	MK345409
Sovia separata 4	♂	Dulongjiang, Yunnan Province	N 27°46’；E 98°37’	20150707	MK344901	MK345020	MK345148	MK345279	MK345410
Sovia lucasii 1	♂	Baoxing, Sichuan Province	N 30°13'；E 102°28'	201507	MK344902	MK345021	MK345149	MK345280	MK345411
Sovia lucasii 2	♀	Baoxing, Sichuan Province	N 30°13'；E 102°28'	20150721	MK344903	MK345022	MK345150	MK345281	MK345412
Sovia lucasii 3	♂	Houhe, Hubei Province	N 30°17’；E 110°25’	20130707	MK344904	MK345023	MK345151	MK345282	MK345413
Sovia lucasii 4	♂	Maoershan, Guangxi Province	N 25°29'；E 110°00'	20120723	MK344905	MK345024	MK345152	MK345283	MK345414
Sovia lucasii 5	♂	Hanyuan, Sichuan Province	N 29°23’；E 102°40’	200905	MK344906	MK345025	MK345153	MK345284	MK345415
Sovia lucasii 6	♂	Hanyuan, Sichuan Province	N 29°23’；E 102°40’	200905	MK344907	MK345026	MK345154	MK345285	MK345416
Sovia lucasii 7	♂	Hanyuan, Sichuan Province	N 29°23’；E 102°40’	200905	MK344908	MK345027	MK345155	MK345286	MK345417
Sovia lii 1	♂	Langao, Shanxi Province	N 32°19'；E 108°08'	20120729	MK344909	—	MK345156	MK345287	MK345418
Udaspes folus					KT240164	KT240164
Ochlodes venata					HM243593	HM243593
Hylephila phyleus					AF170859	AF170859
Heteropterus morpheus					KF881050	KF881050
Daimio tethys					KJ813807	KJ813807
Celaenorrhinus maculosa					KF543077	KF543077
Achalarus lyciades					KX249739	KX249739
Lobocla bifasciatus					KJ629166	KJ629166
Choaspes benjaminii					KJ629164	KJ629164
Hasora anura					KF881049	KF881049
Potanthus flavus					KJ629167	KJ629167
Macrosoma sp.					AF170854	AF170854
Brugia malayi										ST-35
Cordylochernes scorpioides										ST-167
Opistophthalmus capensis										ST-62
Muscidifurax uniraptor										ST-23
Nasonia giraulti										ST-25
Drosophila simulans										ST-14
Rhagoletis cerasi										ST-13
Jamides alecto										ST-38
Nacaduba angusta										ST-41
Acraea eponina										ST-4
Acraea encedon										ST-3
Armadillidium vulgare										ST-6
Horaga onyx										ST-39
The asterisk indicates the sequence retrieved from GenBank
