# Supplementary material for: Horizontal transmission and recombination of Wolbachia in the butterfly tribe Aeromachini Tutt, 1906 (Lepidoptera: Hesperiidae)
Source: G3 (Bethesda). 2021 Jul 1;11(9):jkab221. doi: 10.1093/g3journal/jkab221 (PMC8496314; doi:10.1093/g3journal/jkab221)
Supplement: jkab221_Supplementary_Data [file jkab221_supplementary_data.zip › jkab221-suppl_data/GENETICS-G3-2021-402635-s05.xls]

## Sheet: Sheet1
Table S3 Wolbachia infecton rates of Aeromachini species
Species	sample size	Infection rates
Ampittia dioscorides	3	0.67
Ampittia virgata	3	0.33
Ampittia trimacula	1	0
Ampittia subvittatus	3	0
Aeromachus catocyanea	2	0
Aeromachus inachus	3	0.67
Aeromachus kali	2	0
Aeromachus stigmatus	2	0
Aeromachus jhora	4	0.5
Aeromachus piceus	3	0.33
Aeromachus propinquus	3	0.33
Aeromachus nanus	3	0
Aeromachus dalailama	5	0
Onryza maga	7	0.29
Onryza pesudomaga	3	0.33
Halpe dizangpusa	3	1
Halpe paupera	1	0
Halpe gamma	3	0
Halpe nephele	2	0
Halpe knyvetti	2	0.5
Pedesta submacula	7	0
Pedesta maculata	2	0
Pedesta bivitta	3	0.33
Pedesta baileyi	2	0.5
Pedesta masuriensis	2	0
Pedesta blanchardii	2	0
Pedesta yingqii	1	1
Pedesta latris	5	0.2
Pedesta xiaoqingae	1	0
Pedesta kuata	5	0.6
Pedesta zinnia	1	0
Pedesta hyrie	1	1
Pedesta luanchuanensis	1	1
Pedesta fusca	5	0
Parasovia perbella	1	0
Pithauria murdava	2	0
Pithauria linus	3	0.33
Pithauria stramineipennis	2	1
Sebastonyma dolopia	3	0.67
Halpemorpha eminens	1	0
Sovia subflava	1	1
Sovia grahami	2	0
Sovia fangi	2	0
Sovia separata	4	0
Sovia lucasii	7	0
Sovia lii	1	0
